# Supplementary material for: Treatment of periprosthetic joint infection – outcomes following algorithm-guided treatment at a multidisciplinary referral centre
Source: J Bone Jt Infect. 2026 Feb 12;11(1):113–21. doi: 10.5194/jbji-11-113-2026 (PMC12919659; doi:10.5194/jbji-11-113-2026)
Supplement: The supplement related to this article is available online at https://doi.org/10.5194/jbji-11-113-2026-supplement. [file jbji-11-113-2026-supplement.zip]

Archive with 10 entries (10 files):
- Table S1.pdf
- Figure S5.pdf
- Text S1.pdf
- Figure S2.pdf
- Figure S1.pdf
- Table S3.pdf
- Figure S4.pdf
- jbji-11-113-2026-supplement-title-page.pdf
- Figure S3.pdf
- Table S2.pdf
